# Supplementary material for: Expression of Concern: HIF-1 inhibition reverses opacity in a rat model of galactose-induced cataract
Source: PLoS One. 2025 Jul 31;20(7):e0329214. doi: 10.1371/journal.pone.0329214 (PMC12312949; doi:10.1371/journal.pone.0329214)
Supplement: S1 File — (XLSX) [file pone.0329214.s001.xlsx]

## Sheet: Sheet1
Gene	Control						Galactose												2ME2
	ΔCt			2^(-ΔCt)			ΔCt						2^(-ΔCt)						ΔCt			2^(-ΔCt)
	n=1	n=2	n=3	n=1	n=2	n=3	n=1	n=2	n=3	n=4	n=5	n=6	n=1	n=2	n=3	n=4	n=5	n=6	n=1	n=2	n=3	n=1	n=2	n=3
Acta1	14.5244	16.574	13.6516	4.2436e-05	1.02503e-05	7.77053e-05	5.60509	5.21968	5.76964	6.02513	6.1229	6.23124	0.0205447	0.0268361	0.0183301	0.0153552	0.0143491	0.013311	7.89147	9.10351	8.10739	0.00421143	0.0018179	0.00362604
Acta2	9.36989	9.51614	9.45287	0.00151141	0.00136571	0.00142693	5.61196	5.28183	6.63201	6.45719	5.69345	6.59153	0.0204471	0.0257045	0.0100825	0.0113813	0.0193242	0.0103693	8.11433	9.62157	7.79966	0.00360863	0.00126946	0.00448817
Atp5d	5.06594	4.88154	4.04074	0.0298539	0.0339241	0.06076	5.63172	5.59527	5.28092	4.80479	5.213	4.91897	0.0201689	0.020685	0.0257207	0.0357777	0.0269606	0.0330555	4.42978	4.55653	4.76599	0.0463986	0.0424959	0.0367532
Bex4	8.48426	8.64873	8.05013	0.00279243	0.00249157	0.00377284	8.21383	7.92003	7.65204	7.37992	7.87788	7.48812	0.00336813	0.0041289	0.00497172	0.00600376	0.0042513	0.00556995	6.99618	7.18656	7.40539	0.00783322	0.00686483	0.00589867
Bsg	3.73964	3.98128	3.6131	0.0748609	0.0633163	0.0817238	4.07057	4.36937	4.19205	4.39277	4.07827	4.11779	0.0595165	0.0483824	0.0547101	0.0476042	0.0591997	0.0575998	4.69966	4.23713	4.41159	0.0384822	0.0530271	0.0469871
Car14	6.35991	5.04958	5.01727	0.0121752	0.0301943	0.0308782	6.17313	5.9719	5.46921	6.15222	7.79745	5.97712	0.013858	0.0159323	0.0225738	0.0140604	0.00449504	0.0158747	9.42177	8.65115	8.56981	0.00145802	0.0024874	0.00263166
Cbr1	5.89438	5.96452	5.38794	0.0168119	0.0160141	0.0238819	6.7679	6.65023	6.70418	6.57026	6.36176	6.60074	0.00917611	0.00995594	0.0095905	0.0105234	0.0121596	0.0103034	6.30073	6.33942	6.49846	0.012685	0.0123494	0.0110603
Chchd1	5.96712	6.23549	4.82007	0.0159851	0.0132718	0.035401	6.32184	6.34364	6.43894	6.22896	5.81847	6.04583	0.0125008	0.0123133	0.0115262	0.0133321	0.01772	0.0151364	5.60145	5.57548	5.80218	0.0205966	0.0209708	0.0179213
Chchd10	7.81758	7.82832	6.88843	0.00443275	0.00439989	0.00844063	7.10156	7.05616	6.8905	6.70186	6.39754	6.76166	0.00728144	0.00751421	0.00842858	0.0096059	0.0118617	0.00921591	6.5742	6.1104	6.81458	0.0104946	0.0144739	0.00888396
Cox5b	3.89182	3.735	3.18045	0.0673669	0.0751021	0.110303	4.39071	4.49936	4.37321	4.26853	4.01144	4.07224	0.0476722	0.0442137	0.0482539	0.0518852	0.0620062	0.0594477	3.93115	3.89966	4.17506	0.0655549	0.0670016	0.0553581
Cox8a	2.83945	2.78216	1.99637	0.139714	0.145374	0.25063	2.76912	2.72687	2.56285	2.46693	2.47157	2.55478	0.146694	0.151054	0.169241	0.180876	0.180295	0.170191	1.75261	2.22367	2.40002	0.296765	0.214095	0.189462
Ddt	5.7156	5.73228	5.33798	0.0190298	0.018811	0.0247234	6.52208	6.45412	6.03958	6.17311	6.08829	6.02071	0.0108808	0.0114055	0.0152022	0.0138583	0.0146975	0.0154023	5.88161	5.93881	6.18409	0.0169613	0.0163019	0.0137532
Gpx1	9.07815	9.19587	8.66319	0.00185014	0.00170517	0.00246673	8.29483	8.48267	7.9445	7.28177	6.77538	7.18764	0.00318425	0.00279552	0.00405944	0.00642641	0.00912864	0.00685972	8.20675	7.93167	8.7061	0.00338472	0.00409571	0.00239443
Hebp2	9.4389	9.83807	9.73849	0.00144081	0.00109256	0.00117064	8.21201	8.27112	8.16907	8.71431	8.21695	8.73993	0.0033724	0.00323702	0.00347429	0.00238084	0.00336088	0.00233894	9.32427	9.06163	9.43009	0.00155996	0.00187145	0.00144964
Hist3h2a	4.03547	3.84781	3.72677	0.0609821	0.0694534	0.0755318	3.41426	3.20025	2.44689	2.68458	3.27175	2.9176	0.0938009	0.1088	0.183406	0.155546	0.103539	0.132347	2.7102	3.2329	3.25903	0.152809	0.106366	0.104456
Iah1	7.63133	7.36944	6.89358	0.00504361	0.00604751	0.00841057	7.74325	7.5375	7.55397	7.24282	7.62048	7.41452	0.00466713	0.00538251	0.00532143	0.0066023	0.00508168	0.00586148	7.02614	7.11899	7.27729	0.0076722	0.00719401	0.0064464
Ifi27	8.48816	9.1037	8.55725	0.00278489	0.00181766	0.00265467	9.68884	8.55636	8.4991	8.1735	8.76365	8.59514	0.00121162	0.00265631	0.00276385	0.00346362	0.0023008	0.00258585	7.37551	7.51237	7.55464	0.00602214	0.00547711	0.00531898
Imp3	7.51605	7.72004	6.96443	0.00546316	0.00474281	0.00800751	7.84571	7.96294	7.58618	7.39474	7.83628	7.55936	0.00434716	0.00400788	0.00520395	0.00594238	0.00437566	0.0053016	6.8686	7.32979	7.24276	0.00855749	0.00621602	0.00660257
Mdk	4.62064	5.83294	4.8124	0.0406488	0.0175432	0.0355896	3.70028	3.46407	3.17187	4.18565	4.12392	3.95618	0.0769314	0.0906171	0.110961	0.0549534	0.0573555	0.0644275	4.09686	4.00987	4.21966	0.0584415	0.0620737	0.0536731
Mea1	3.94199	4.13624	3.47598	0.0650642	0.056868	0.0898725	4.78777	4.57335	4.53791	4.38979	4.38169	4.36797	0.0362024	0.0420033	0.043048	0.0477025	0.0479713	0.0484295	4.06578	4.16613	4.27386	0.0597143	0.0557017	0.051694
Mef2bnb	6.21503	6.08246	5.31536	0.0134613	0.014757	0.0251141	6.34043	6.46249	6.12535	5.99208	6.02057	6.09527	0.0123407	0.0113396	0.0143247	0.015711	0.0154039	0.0146265	5.61062	5.74121	5.95135	0.0204661	0.0186949	0.0161609
Naa38	6.53173	6.63506	5.80246	0.0108082	0.0100611	0.0179178	7.11427	7.16701	6.98419	6.85884	7.09888	6.86366	0.00721759	0.0069585	0.00789856	0.00861555	0.00729497	0.00858684	6.5687	6.78294	6.83974	0.0105347	0.00908093	0.00873037
Nme2	2.38684	2.44215	1.68133	0.191201	0.184009	0.311795	3.38028	3.2587	3.06674	2.90544	3.00252	2.91667	0.0960362	0.10448	0.119349	0.133468	0.124782	0.132433	2.45521	2.48368	2.72841	0.182351	0.178788	0.150892
Pebp1	2.86473	2.67674	2.22512	0.137287	0.156394	0.213881	3.34672	3.22677	3.09394	2.79351	3.10322	2.71816	0.0982964	0.106818	0.11712	0.144235	0.116369	0.151968	2.61412	2.70356	2.76399	0.163332	0.153514	0.147216
Pfdn5	4.3969	4.3545	3.85551	0.047468	0.0488839	0.0690839	5.27755	5.30033	5.01399	5.5115	4.74877	4.9383	0.0257809	0.0253771	0.0309485	0.0219216	0.0371944	0.0326155	5.23517	4.43971	4.73861	0.0265496	0.0460803	0.0374572
Phpt1	5.32212	5.35965	4.58723	0.0249966	0.0243548	0.0416011	5.84078	5.90594	5.70703	5.5801	5.63948	5.57492	0.0174481	0.0166776	0.0191431	0.0209037	0.0200608	0.0209789	5.29634	5.35453	5.54884	0.0254474	0.0244414	0.0213615
Polr2f	6.00462	6.06355	5.3503	0.0155751	0.0149517	0.0245131	5.90893	6.02797	5.94191	6.00642	5.6035	5.72825	0.0166431	0.015325	0.016267	0.0155556	0.0205674	0.0188637	5.55198	5.40046	5.66047	0.0213151	0.0236756	0.0197709
Polr2g	7.12379	7.42965	5.99023	0.00717008	0.00580034	0.0157312	7.20345	7.00737	6.93264	6.62635	6.56443	6.70526	0.00678491	0.00777267	0.00818594	0.0101221	0.010566	0.00958329	6.10355	6.27164	6.45144	0.0145428	0.0129434	0.0114268
Ppdpf	4.21783	5.32637	4.38833	0.053741	0.0249231	0.047751	3.16181	3.187	3.07264	3.76856	3.38973	3.93302	0.111738	0.109804	0.118862	0.0733756	0.0954093	0.06547	3.11356	3.33554	3.38859	0.115538	0.0990606	0.0954844
Psmb6	5.61429	5.71297	4.54467	0.020414	0.0190644	0.0428468	5.63738	6.16297	6.12142	5.67124	4.53002	5.45917	0.02009	0.013956	0.0143638	0.0196239	0.043284	0.0227314	5.26358	5.24626	5.74788	0.0260318	0.0263463	0.0186086
S100a1	9.50758	9.59163	10.9454	0.00137383	0.00129608	0.000507122	7.05923	7.47845	7.31791	7.23307	6.94793	7.29726	0.00749824	0.00560743	0.00626741	0.00664707	0.00809963	0.0063578	6.78955	6.82694	7.67391	0.00903944	0.00880818	0.00489691
Siva1	5.35461	5.2889	4.91995	0.02444	0.0255789	0.033033	6.15537	6.11414	6.0642	5.78852	6.10596	5.78617	0.0140297	0.0144364	0.0149449	0.0180918	0.0145185	0.0181212	4.94018	5.38749	5.64177	0.032573	0.0238893	0.020029
Tf	7.22947	7.88093	8.35618	0.00666367	0.00424233	0.00305168	7.63331	7.85803	7.8052	8.47131	8.39162	7.5927	0.00503668	0.0043102	0.00447095	0.00281761	0.00297764	0.00518049	8.45349	7.25979	7.11683	0.00285263	0.00652509	0.00720476
Tmem140	11.4266	9.73477	9.60748	0.000363284	0.00117366	0.00128192	6.44644	6.24896	5.9525	6.99826	6.9918	7.15872	0.0114664	0.0131485	0.016148	0.00782194	0.00785701	0.00699861	7.05769	6.77378	7.37968	0.00750624	0.00913878	0.00600476
Tmem176a	9.22175	10.1156	11.2533	0.00167485	0.000901382	0.00040967	8.45323	9.91608	8.77474	8.6557	9.34361	8.92386	0.00285315	0.00103505	0.00228317	0.00247957	0.00153919	0.00205897	9.23628	10.2419	9.65224	0.00165807	0.000825818	0.00124276
Trappc1	6.33317	6.38444	5.91408	0.012403	0.0119699	0.0165838	6.52021	6.45447	6.22877	6.16529	6.12696	6.31396	0.0108948	0.0114028	0.0133338	0.0139336	0.0143087	0.0125693	5.73512	5.6256	5.92342	0.0187741	0.0202547	0.0164768
Tubb2a	5.40075	5.07845	7.56855	0.0236707	0.0295962	0.00526792	4.11053	4.10483	2.95123	3.60737	4.41138	3.82718	0.0578904	0.0581195	0.129298	0.0820488	0.0469939	0.070454	3.92346	3.85202	4.56547	0.0659054	0.0692511	0.0422334
Tubb3	9.13046	9.86628	8.52056	0.00178425	0.00107141	0.00272305	4.55228	5.00702	4.81555	4.97754	5.8271	5.03561	0.0426214	0.0310982	0.035512	0.0317404	0.0176145	0.030488	5.60393	6.7423	6.34285	0.0205612	0.00934042	0.0123201
Txnip	7.46937	7.2272	7.38984	0.0056428	0.00667414	0.0059626	5.0363	4.89116	3.87908	4.59936	5.17068	4.17523	0.0304735	0.0336987	0.0679644	0.041253	0.0277632	0.0553517	7.83897	7.25107	6.97649	0.00436753	0.00656464	0.00794085
Uqcr11	4.53819	4.56414	3.73372	0.0430397	0.0422725	0.075169	5.05702	5.07964	4.89332	4.80856	4.44791	4.57684	0.0300391	0.0295716	0.0336484	0.0356845	0.045819	0.0419019	4.39107	4.28134	4.47487	0.0476604	0.0514268	0.0449706
Uqcrh	3.03135	2.92275	2.23849	0.122313	0.131875	0.211908	4.01623	4.01949	3.64705	3.72808	3.68506	3.49822	0.0618008	0.0616612	0.0798232	0.0754635	0.0777473	0.0884974	3.15491	3.29595	3.45207	0.112273	0.101817	0.0913743
Vkorc1	6.61993	6.71209	6.07098	0.0101672	0.00953807	0.0148749	7.31894	7.10377	6.80223	6.72034	7.21635	6.79007	0.00626295	0.00727029	0.00896035	0.00948363	0.00672453	0.0090362	6.22626	6.69632	6.59065	0.013357	0.00964291	0.0103757
Zfp593	6.3787	6.52402	6.62513	0.0120177	0.0108661	0.0101307	5.5571	5.826	5.47708	5.25251	6.15783	5.35553	0.0212396	0.0176279	0.0224509	0.0262324	0.0140058	0.0244244	5.42098	5.20276	5.65997	0.0233412	0.0271527	0.0197778
